# Supplementary material for: Novel kinetoplastid-specific cAMP binding proteins identified by RNAi screening for cAMP resistance in Trypanosoma brucei
Source: Front Cell Infect Microbiol. 2023 Jul 5;13:1204707. doi: 10.3389/fcimb.2023.1204707 (PMC10354285; doi:10.3389/fcimb.2023.1204707)
Supplement: Supplementary file 2 [file Table_1.xlsx]

## Sheet: Sheet1
Table S1. Outcome of structural database searches providing the top hits for each CARP
	TriTrypDB	AlphaFold	PDB	Z score	%ID	Description	doi or other reference
CARP1	Tb927.11.16210	Q381G5	1u12-A	18.8	15	M. loti cyclic nucleotide binding domain of cNTP regulated potassium channel	10.1016/j.cell.2004.10.030
CARP2	Tb927.11.12860	Q382P6	7BWK-J	5.4	5	Structure of DotL derived from Legionella pneumophila; effector, coupling protein	10.1038/s41467-020-16397-0
CARP3	Tb927.7.5340	Q57ZF5	3q15-B	11.4	13	Structural basis of response regulator dephosphorylation by Rap phosphatases.	10.1371/journal.pbio.1000589
CARP4	Tb927.3.1060	----	2z13-A	15.1	23	EF-hand domain-containing family member C2 (H. sapiens)	RIKEN Structural Genomics/Proteomics Initiative (RSGI)
CARP4 alt1	Tb927.3.1061	----	3o77-A	9.2	11	MYOSIN LIGHT CHAIN KINASE; The structure of Ca2+ Sensor (Case-16)	10.3390/s100908143
CARP4 alt2	Tb927.3.1062	----	5ve9-B	9	16	MICROTUBULE-ACTIN CROSS-LINKING FACTOR 1; Structure of hACF7 EF1-EF2-GAR domains	10.1016/j.str.2017.05.006
CARP6	Tb927.10.12390	----	1f54-A	9.8	17	CALMODULIN (S. serevisiae)	10.1021/bi000582x
CARP6 alt	Tb927.10.12391	----	3gn4-D	9.7	20	MYOSIN-VI (lever arm)	10.1016/j.molcel.2009.07.010
CARP7	Tb927.7.4510	Q57X67	5d80-G	7.4	10	V-TYPE PROTON ATPASE CATALYTIC SUBUNIT A	10.15252/embj.201593447
CARP7 alt	Tb927.7.4510	Q57X67	6o5m-E	7.4	9	TUBULIN ALPHA-1B CHAIN	10.1021/acs.jmedchem.9b00706
CARP8	Tb927.11.3910	Q386C3	6csv-B	9.1	8	CENTROSOMAL PROTEIN OF 63 KDA	10.1038/s41467-019-08838-2
CARP8 alt	Tb927.11.3910	Q386C3	6s1k-J	8.6	8	CHEMOTAXIS PROTEIN CHEA part of core chemotaxis signalling complex	10.1038/s42003-019-0748-0
CARP9	Tb927.8.4640	Q57UY7	6r10-L	7.5	13	V-TYPE ATP SYNTHASE ALPHA CHAIN	10.1126/science.aaw9144
CARP10	Tb927.11.7180	Q384V3	6jle-A	14.6	27	H. sapiens MORN4/Myo3a Tail Complex	10.1016/j.str.2019.06.004
CARP11	Tb927.7.2320	Q57XP2	5j3u-A	20.3	19	Co-crystal structure of the regulatory domain of Toxoplasma gondii PKA with cAMP	To be published
