# Supplementary material for: Novel kinetoplastid-specific cAMP binding proteins identified by RNAi screening for cAMP resistance in Trypanosoma brucei
Source: Front Cell Infect Microbiol. 2023 Jul 5;13:1204707. doi: 10.3389/fcimb.2023.1204707 (PMC10354285; doi:10.3389/fcimb.2023.1204707)
Supplement: Supplementary file 3 [file Table_2.xlsx]

## Sheet: GeneByLocusTag_Summary
Table S2. Listing of the 44 genes with normalised RITseq mapping ≥ 0.05%, and their curated GO component IDs
Gene ID	Product Description	notes	RIT-seq mapping	a.a.	Curated GO Component IDs	Curated GO Components	TrypTag
Tb927.11.16210	cAMP response protein 1, putative	CARP1	353.99	705	GO:0005930;GO:0005737;GO:0097740;GO:0030133	axoneme;cytoplasm;paraflagellar rod;transport vesicle	Axoneme (cytoplasm, weak)
Tb927.3.1060	cAMP Response Protein 4	CARP4	188.82	779	N/A	N/A	no information
Tb927.10.12390	hypothetical protein, conserved	CARP6	64.1171	258	GO:0005930	axoneme	Axoneme
Tb927.10.1740	hypothetical protein, conserved	CARP5	31.271	382	GO:0005654;GO:0005634	nucleoplasm;nucleus	nucleoplasm
Tb927.7.5340	cAMP response protein 3	CARP3	17.14	498	GO:0060170;GO:0097014;GO:0020016;GO:0005737;GO:0031981	ciliary membrane;ciliary plasm;ciliary pocket;cytoplasm;nuclear lumen	Flagellar tip, strong (flagellar pocket)
Tb927.11.17380	variant surface glycoprotein (VSG), frameshifted and interrupted		5.57301		N/A	N/A	no information
Tb927.11.12860	cAMP response protein, putative	CARP2	4.94456	302	N/A	N/A	Cytoplasm (reticulated, weak)
Tb927.11.3910	hypothetical protein, conserved	CARP8	3.40837	1108	GO:0005930	axoneme	Axoneme (points in cytoplasm, weak)
Tb927.8.4640	Component of motile flagella 19	CARP9	2.29109	385	GO:0005930;GO:0005929	axoneme;cilium	Axoneme
Tb927.11.7180	MORN repeat, putative	CARP10	1.81549	653	GO:0005930	axoneme	Axoneme (cytoplasm, weak)
Tb927.7.4100	Domain of unknown function (DUF4201), putative		1.31731	500	GO:0005930;GO:0005737;GO:0005634	axoneme;cytoplasm;nucleus	Axoneme; some cytoplasmic points
Tb927.4.4450	adenylyl cyclase	AC	1.18567	1243	GO:0016021	integral component of membrane	no information
Tb927.7.7530	receptor-type adenylate cyclase GRESAG 4, putative	AC	0.8694	1243	GO:0016021	integral component of membrane	no information
Tb927.7.4510	Domain of unknown function (DUF4201), putative	CARP7	0.797969	407	GO:0005930;GO:0005737	axoneme;cytoplasm	Axoneme (points in cytoplasm)
Tb927.10.12210	ribulose-5-phosphate 3-epimerase, putative		0.796821	246	GO:0097014;GO:0005737;GO:0005829;GO:0005654	ciliary plasm;cytoplasm;cytosol;nucleoplasm	Cytoplasm, flagellar cytoplasm, nucleoplasm
Tb927.10.16200	Endonuclease-reverse transcriptase/Reverse transcriptase (RNA-dependent DNA polymerase), putative		0.6634	1022	GO:0097014;GO:0005737;GO:0031981	ciliary plasm;cytoplasm;nuclear lumen	Cytoplasm, flagellar cytoplasm (strong)
Tb927.8.3700	hypothetical protein, conserved		0.509532	1486	GO:0030133	transport vesicle	Endocytic and axoneme (distal, weak)
Tb927.11.1780	protein phosphatase 2C, putative		0.465026	334	GO:0005737;GO:0005739	cytoplasm;mitochondrion	Cytoplasm
Tb927.4.4460	adenylyl cyclase	AC	0.439247	1288	GO:0005737;GO:0016021	cytoplasm;integral component of membrane	cytoplasm (weak, 75%, reticulated), cytoplasm (<10%), cell tip (posterior, <10%), flagellar cytoplasm (<10%), nuclear lumen (<10%)
Tb927.4.4470	adenylyl cyclase	AC	0.378742	1271	GO:0016021	integral component of membrane	no information
Tb927.11.14020	nuclear RNA binding domain 2		0.342121	279	GO:0005737;GO:0005634;GO:1990904	cytoplasm;nucleus;ribonucleoprotein complex	Cytoplasm
Tb927.7.5860	hypothetical protein		0.32856	192	GO:0020016;GO:0005783;GO:0005635;GO:0030133	ciliary pocket;endoplasmic reticulum;nuclear envelope;transport vesicle	Cytoplasm (weak)
Tb927.9.13300	Ring finger domain containing protein, putative		0.323577	462	GO:0005737	cytoplasm	Axoneme, cytoplasm
Tb927.10.1750	hypothetical protein, conserved		0.302707	242	GO:0005739;GO:0030133	mitochondrion;transport vesicle	Endocytic, cytoplasm
Tb927.11.14010	hypothetical protein, conserved		0.292691	252	GO:0005737;GO:0005739	cytoplasm;mitochondrion	Cytoplasm
Tb927.10.16210	hypothetical protein, conserved (pseudogene)		0.282031	912	N/A	N/A	Cytoplasm
Tb927.7.2320	cyclic nucleotide-binding domain containing protein, putative	CARP11	0.267785	605	GO:0005930;GO:0005737	axoneme;cytoplasm	Axoneme, cytoplasm
Tb927.11.10430	hypothetical protein, conserved		0.184141	568	GO:0005930;GO:0005737;GO:0031514	axoneme;cytoplasm;motile cilium	Axoneme, weak cytoplasm
Tb927.2.2860	hypothetical protein, conserved		0.174096	368	GO:0005930;GO:0005737	axoneme;cytoplasm	axoneme (distal)
Tb927.7.4600	Calponin homology (CH) domain containing protein, putative		0.169864	943	GO:0005929;GO:0005737	cilium;cytoplasm	Axoneme (distal)
Tb927.10.14460	leucine-rich repeat protein (LRRP), putative		0.132556	1012	GO:0005930;GO:0005737;GO:0030133	axoneme;cytoplasm;transport vesicle	Cytoplasm, axoneme, endocytic
Tb927.3.1630	casein kinase 1, putative		0.131247	400	GO:0060170;GO:0020016;GO:0005737;GO:0005856;GO:0016021;GO:0005634;GO:0030133	ciliary membrane;ciliary pocket;cytoplasm;cytoskeleton;integral component of membrane;nucleus;transport vesicle	Flagellar mambrane, flagellar tip, endocytic, flagellar pocket
Tb927.9.12800	hypothetical protein, conserved		0.112408	1059	GO:0005930;GO:0005737	axoneme;cytoplasm	Kinetoplast
Tb927.11.3710	hypothetical protein, conserved		0.084902	515	GO:0005930;GO:0005929;GO:0005739	axoneme;cilium;mitochondrion	Axoneme
Tb927.3.5010	hypothetical protein, conserved		0.0847932	193	GO:0005930;GO:0005634	axoneme;nucleus	Axoneme
Tb927.8.4660	hypothetical protein, conserved		0.0847626	1054	GO:0005737;GO:0005643;GO:0005654	cytoplasm;nuclear pore;nucleoplasm	Nucleoplasm
Tb927.10.6910	Sterol methyltransferase, putative		0.0742907	359	GO:0005737;GO:0005783	cytoplasm;endoplasmic reticulum	Cytoplasm, endoplasmic reticulum, nuclear envelope
Tb927.4.890	small nuclear ribonucleoprotein sm d3		0.0685169	1119	GO:0071024;GO:0034719;GO:0005685;GO:0005689;GO:0005686;GO:0005687;GO:0005682;GO:0071013;GO:0000243;GO:0005730;GO:0005634;GO:0034715;GO:0071011;GO:0030532;GO:0097525;GO:0097526	SL snRNP;SMN-Sm protein complex;U1 snRNP;U12-type spliceosomal complex;U2 snRNP;U4 snRNP;U5 snRNP;catalytic step 2 spliceosome;commitment complex;nucleolus;nucleus;pICln-Sm protein complex;precatalytic spliceosome;small nuclear ribonucleoprotein complex;spliceosomal snRNP complex;spliceosomal tri-sn	Nucleolus
Tb927.10.13950	tubulin-specific chaperone, putative		0.0623427	232	GO:0097014;GO:0005737;GO:0031981	ciliary plasm;cytoplasm;nuclear lumen	flagellar cytoplasm, cytoplasm
Tb927.2.2950	Nop14-like family, putative		0.0616148	955	GO:0005730;GO:0005634	nucleolus;nucleus	Nucleolus
Tb927.7.2310	DNA primase small subunit, putative		0.0551985	421	GO:0005658;GO:0097014;GO:0005737;GO:0005654	alpha DNA polymerase:primase complex;ciliary plasm;cytoplasm;nucleoplasm	Flagellar cytoplasm, cytoplasm, nucleoplasm (strong)
Tb927.11.2700	Basal body protein		0.0509965	629	GO:0036064;GO:0097014;GO:0005737;GO:0031981	ciliary basal body;ciliary plasm;cytoplasm;nuclear lumen	Basal body
Tb927.11.11410	trans-sialidase, putative		0.0508893	681	GO:0005737;GO:0043231;GO:0016020	cytoplasm;intracellular membrane-bounded organelle;membrane	no information
Tb927.6.1890	hypothetical protein, conserved		0.0502106	602	GO:0005737;GO:0005739;GO:0030133	cytoplasm;mitochondrion;transport vesicle	Endocytic, cytoplasm
	GO Term	Tb927 Genes with this term	Genes in your result with this term		Fold enrichment	P-value
GO ID
GO:0005930	axoneme	481	14		6.01	2.71e-08
GO:0005856	cytoskeleton	1135	16		2.91	3.92e-05
GO:0099568	cytoplasmic region	1784	20		2.32	7.71e-05
GO:0032838	plasma membrane bounded cell projection cytoplasm	1784	20		2.32	7.71e-05
GO:0097014	ciliary plasm	1784	20		2.32	7.71e-05
GO:0005929	cilium	2572	23		1.85	0.000574
GO:0120025	plasma membrane bounded cell projection	2573	23		1.85	0.000578
GO:0042995	cell projection	2574	23		1.85	0.000581
